# Supplementary material for: Assessing the Pathogenicity of Berkeleyomyces rouxiae and Fusarium oxysporum f. sp. vasinfectum on Cotton (Gossypium hirsutum) Using a Rapid and Robust Seedling Screening Method
Source: J Fungi (Basel). 2024 Oct 15;10(10):715. doi: 10.3390/jof10100715 (PMC11508790; doi:10.3390/jof10100715)
Supplement: Supplementary file 1 [file jof-10-00715-s001.zip]

Archive with 1 entries (1 files):
- jof-3232262-supplementary.pdf
